# Supplementary material for: The Effects of Bisphosphonates Used in Osteoporosis Treatment on Breast Cancer: Analysis with Integrative Bioinformatics Methods, DFT, ADMET and Molecular Docking Analysis
Source: Biology (Basel). 2026 Jun 18;15(12):952. doi: 10.3390/biology15120952 (PMC13296182; doi:10.3390/biology15120952)
Supplement: Supplementary file 1 [file biology-15-00952-s001.zip]

Archive with 1 entries (1 files):
- biology-4380606-supplementary.pdf
